# Supplementary material for: Meta-Transcriptomic Analysis Reveals Novel RNA Viruses in Polychaetes Perinereis
Source: Vet Sci. 2024 Jun 15;11(6):273. doi: 10.3390/vetsci11060273 (PMC11209076; doi:10.3390/vetsci11060273)
Supplement: Supplementary file 1 [file vetsci-11-00273-s001.zip]

Archive with 1 entries (1 files):
- vetsci-2993745-supplementary.xlsx
