# Supplementary material for: Meta-Transcriptomic Analysis Reveals Novel RNA Viruses in Polychaetes Perinereis
Source: Vet Sci. 2024 Jun 15;11(6):273. doi: 10.3390/vetsci11060273 (PMC11209076; doi:10.3390/vetsci11060273)
Supplement: Supplementary file 1 [file vetsci-11-00273-s001.zip › vetsci-2993745-supplementary.xlsx]

## Sheet: Sheet1
Table S1. Diversity of viruses in Perinereis.
Seq NO.	Virus name/isolate	BioSample accessions	GenBank accession	Sample Species	Library NO.	qseqid	BLASTx	AA identity	CDS	CDS|start	CDS|end	ORF|start	ORF|end	CDS at the full length |start	CDS at the full length |end	CDS length	Consensus length	Coverage	Virus Reads	Rawdata	Cleandata	RPKM	RPM	log(RPM)	VC (copies/ng-RNA)=0.7401×RPM0.8621_x000b_	log[VC (copies/ng-RNA)]=-0.1307+0.8621log(RPM)_x000b_	Class	Family	Taxonomy	Closest relative	RdRp aa identity(%)
1	Perinereis aibuhitensis bunya-like virus isolate G1-1	SAMN40534765	PP479882	Perinereis aibuhitensis	GW1	TRINITY_DN167263_c0_g1_i1	Select seq gb|AGI62344.1| glycoprotein [Longquan virus]	0.227	Hanta_Gc_N	701	968	76	3732	2178	2979	801	4327	84	1176	34304276	33898241	7.92268	34.2814	1.53506	15.5838	1.19267	Bunyavirales	unclassfied Bunyavirales	Negative-sense single-stranded RNA viruses	Longquan virus
2	Perinereis aibuhitensis bunya-like virus isolate G1-2	SAMN40534765	PP479883	Perinereis aibuhitensis	GW1	TRINITY_DN145806_c0_g1_i1	Select seq gb|QEH04715.1| RNA-directed RNA polymerase L [Orthohantavirus puumalaense]	0.2482	RdRp	1732	3966	41	7429	1772	4006	2234	8066	80	1779	34304276	33898241	6.42939	51.8594	1.71483	22.2666	1.34765	Bunyavirales	unclassfied Bunyavirales	Negative-sense single-stranded RNA viruses	Orthohantavirus puumalaense	0.277
3	Perinereis aibuhitensis bunya-like virus isolate G3-1	SAMN40534767	PP479884	Perinereis aibuhitensis	GW3	TRINITY_DN111396_c0_g1_i2	Select seq gb|AGI62344.1| glycoprotein [Longquan virus]	0.227	Hanta_Gc_N	701	968	76	3732	2178	2979	801	4318	59	1075	34667685	34325630	7.18127	31.0087	1.49148	14.2925	1.15511	Bunyavirales	unclassfied Bunyavirales	Negative-sense single-stranded RNA viruses	Longquan virus
4	Perinereis aibuhitensis bunya-like virus isolate G3-2	SAMN40534767	PP479885	Perinereis aibuhitensis	GW3	TRINITY_DN109401_c1_g2_i1	Select seq gb|QEH04715.1| RNA-directed RNA polymerase L [Orthohantavirus puumalaense]	0.2476	RdRp	1732	3966	41	7429	1772	4006	2234	7712	41	1135	34667685	34325630	4.24526	32.7394	1.51507	14.9776	1.17544	Bunyavirales	unclassfied Bunyavirales	Negative-sense single-stranded RNA viruses	Orthohantavirus puumalaense	0.277
5	Perinereis aibuhitensis marna-like virus 1 isolate G1	SAMN40534765	PP479886	Perinereis aibuhitensis	GW1	TRINITY_DN146863_c0_g3_i1	Select seq ref|YP_009336722.1| hypothetical protein [Wenzhou picorna-like virus 18]	0.5389	RdRp	4531	5466	1007	6562	5537	6472	935	8252	25	483	34304276	33898241	1.70624	14.0799	1.1486	7.23614	0.859507	Picornavirales	Marnaviridae	Positive-sense single-stranded RNA viruses	Wenzhou picorna-like virus 18	0.688
6	Perinereis aibuhitensis marna-like virus 1 isolate G2	SAMN40534766	PP479887	Perinereis aibuhitensis	GW2	TRINITY_DN98724_c0_g1_i1	Select seq ref|YP_009333601.1| hypothetical protein 2 [Beihai picorna-like virus 51]	0.4902	RdRp	409	1344	150	1583	558	1493	935	4982	25	345	32564246	32174468	2.12654	10.5944	1.02508	5.66265	0.75302	Picornavirales	Marnaviridae	Positive-sense single-stranded RNA viruses	Beihai picorna-like virus 51	0.745
7	Perinereis aibuhitensis marna-like virus 1 isolate G3	SAMN40534767	PP479888	Perinereis aibuhitensis	GW3	TRINITY_DN114126_c0_g1_i1	Select seq ref|YP_009336722.1| hypothetical protein [Wenzhou picorna-like virus 18]	0.5389	RdRp	4531	5466	1003	6558	5533	6468	935	9958	48	1638	34667685	34325630	4.74479	47.2486	1.67439	20.549	1.31279	Picornavirales	Marnaviridae	Positive-sense single-stranded RNA viruses	Wenzhou picorna-like virus 18	0.688
8	Perinereis aibuhitensis marna-like virus 2 isolate G3	SAMN40534767	PP479889	Perinereis aibuhitensis	GW3	TRINITY_DN106394_c0_g1_i1	Select seq gb|ASG92530.1| putative non-structural protein [Picornavirales N_OV_137]	0.3603	RdRp	1273	2214	118	2838	1390	2331	941	3428	16	164	34667685	34325630	1.38	4.73063	0.674919	2.82584	0.451148	Picornavirales	Marnaviridae	Positive-sense single-stranded RNA viruses	Picornavirales N_OV_137	0.441
9	Perinereis aibuhitensis marna-like virus 3 isolate G2	SAMN40534766	PP479890	Perinereis aibuhitensis	GW2	TRINITY_DN30185_c0_g1_i1	Select seq ref|YP_009330066.1| hypothetical protein 1 [Beihai picorna-like virus 15]	0.8132	RdRp	664	1596	2	1693	665	1597	932	2719	19	143	32564246	32174468	1.61505	4.39132	0.642595	2.65022	0.423281	Picornavirales	Marnaviridae	Positive-sense single-stranded RNA viruses	Beihai picorna-like virus 15	0.839
10	Perinereis aibuhitensis marna-like virus 5 isolate G3	SAMN40534767	PP479891	Perinereis aibuhitensis	GW3	TRINITY_DN105177_c0_g2_i1	Select seq ref|YP_009330066.1| hypothetical protein 1 [Beihai picorna-like virus 15]	0.5088	RdRp	1480	2406	71	2929	1550	2476	926	6330	24	411	34667685	34325630	1.87289	11.8554	1.07392	6.23913	0.795124	Picornavirales	Marnaviridae	Positive-sense single-stranded RNA viruses	Beihai picorna-like virus 15	0.684
11	Perinereis aibuhitensis marna-like virus 6 isolate G3	SAMN40534767	PP479892	Perinereis aibuhitensis	GW3	TRINITY_DN97887_c0_g2_i1	Select seq ref|YP_009337400.1| hypothetical protein 1 [Wenzhou picorna-like virus 4]	0.7375	RdRp	1	360	3	1202	5	1082	1077	1672	14	76	34667685	34325630	1.31115	2.19224	0.340889	1.45606	0.16318	Picornavirales	Marnaviridae	Positive-sense single-stranded RNA viruses	Wenzhou picorna-like virus 4	0.652
12	Perinereis aibuhitensis picobirna-like virus 1 isolate G1	SAMN40534765	PP479893	Perinereis aibuhitensis	GW1	TRINITY_DN61130_c0_g1_i1	Select seq gb|UZT54506.1| RNA-dependent RNA polymerase [scractlig virus 3]	0.3585	RdRp	94	600	352	1083	445	951	506	1164	17	64	34304276	33898241	1.6028	1.86566	0.270832	1.26702	0.102784	Durnavirales	Picobirnaviridae	Double-stranded RNA viruses (dsRNA viruses)	scractlig virus 3	0.37
13	Perinereis aibuhitensis picobirna-like virus 1 isolate G2	SAMN40534766	PP479894	Perinereis aibuhitensis	GW2	TRINITY_DN96025_c0_g1_i1	Select seq gb|UZT54506.1| RNA-dependent RNA polymerase [scractlig virus 3]	0.3526	RdRp	118	1416	27	1574	144	1442	1298	1655	54	362	32564246	32174468	6.71691	11.1165	1.04597	5.9024	0.771029	Durnavirales	Picobirnaviridae	Double-stranded RNA viruses (dsRNA viruses)	scractlig virus 3	0.353
14	Perinereis aibuhitensis picobirna-like virus 1 isolate G3	SAMN40534767	PP479895	Perinereis aibuhitensis	GW3	TRINITY_DN88030_c0_g1_i1	Select seq gb|UZT54506.1| RNA-dependent RNA polymerase [scractlig virus 3]	0.3526	RdRp	118	1416	13	1560	130	1428	1298	1641	37	210	34667685	34325630	3.69136	6.05751	0.782294	3.49716	0.543716	Durnavirales	Picobirnaviridae	Double-stranded RNA viruses (dsRNA viruses)	scractlig virus 3	0.353
15	Perinereis aibuhitensis picorna-like virus 3 isolate G3	SAMN40534767	PP479896	Perinereis aibuhitensis	GW3	TRINITY_DN117791_c0_g1_i1	Select seq gb|AWU65876.1| polyprotein [Fisa-like virus]	0.2367	RdRp	5011	5895	195	8870	5205	6089	884	9121	24	678	34667685	34325630	2.14419	19.5571	1.2913	9.60581	0.982534	Picornavirales	unclassfied Picornavirales	Positive-sense single-stranded RNA viruses	Fisa-like virus	0.267
16	Perinereis wilsoni marma-like virus 7 isolate S2	SAMN40534769	PP479897	Perinereis wilsoni	SW2	TRINITY_DN142455_c0_g1_i1	Select seq ref|YP_009336714.1| hypothetical protein 1 [Wenzhou picorna-like virus 7]	0.5597	RdRp	4066	5010	764	5878	4829	5773	944	9121	56	1736	32745900	32505460	5.81233	53.0143	1.72439	22.6934	1.3559	Picornavirales	Marnaviridae	Positive-sense single-stranded RNA viruses	Wenzhou picorna-like virus 7	0.705
17	Perinereis wilsoni marma-like virus 7 isolate S3	SAMN40534770	PP479898	Perinereis wilsoni	SW3	TRINITY_DN83569_c0_g1_i1	Select seq ref|YP_009336714.1| hypothetical protein 1 [Wenzhou picorna-like virus 7]	0.5597	RdRp	4066	5010	492	5606	4557	5501	944	8843	51	979	35446124	34706389	3.1233	27.6194	1.44121	12.9351	1.11177	Picornavirales	Marnaviridae	Positive-sense single-stranded RNA viruses	Wenzhou picorna-like virus 7	0.705
18	Perinereis wilsoni marna-like virus 4 isolate S2	SAMN40534769	PP479899	Perinereis wilsoni	SW2	TRINITY_DN135676_c0_g1_i1	Select seq ref|YP_392465.1| polyprotein [Aurantiochytrium single-stranded RNA virus 01]	0.6455	RdRp	3679	3951	393	4346	4071	4343	272	4348	19	250	32745900	32505460	1.75587	7.63454	0.882783	4.26921	0.630347	Picornavirales	Marnaviridae	Positive-sense single-stranded RNA viruses	Aurantiochytrium single-stranded RNA virus 01	0.816
19	Perinereis wilsoni marna-like virus 4 isolate S3	SAMN40534770	PP479900	Perinereis wilsoni	SW3	TRINITY_DN115310_c4_g5_i1	Select seq ref|YP_398835.1| capsid protein precursor [Aurantiochytrium single-stranded RNA virus 01]	0.4879	RdRp	1384	2361	280	2757	1663	2640	977	6486	19	457	35446124	34706389	1.98779	12.8928	1.11035	6.70703	0.826531	Picornavirales	Marnaviridae	Positive-sense single-stranded RNA viruses	Aurantiochytrium single-stranded RNA virus 01	0.816
20	Perinereis wilsoni picorna-like virus 1 isolate 1/S2	SAMN40534769	PP479901	Perinereis wilsoni	SW2	TRINITY_DN161050_c0_g2_i1	Select seq tpg|DAZ87519.1| TPA: polyprotein [Lytechinus variegatus associated picornavirus 1]	0.3333	RdRp	5131	6027	170	6853	5300	6196	896	9144	906	22689	32745900	32505460	75.7743	692.881	2.84066	208.081	2.31823	Picornavirales	unclassfied Picornavirales	Positive-sense single-stranded RNA viruses	Riboviria sp.	0.397
21	Perinereis wilsoni picorna-like virus 1 isolate 2/S3	SAMN40534770	PP479902	Perinereis wilsoni	SW3	TRINITY_DN107026_c0_g1_i1	Select seq gb|APQ44499.1| polyprotein [Basavirus sp.]	0.3037	RdRp	5131	6027	174	8978	5304	6200	896	9147	200	5292	35446124	34706389	16.322	149.297	2.17405	55.4051	1.74355	Picornavirales	unclassfied Picornavirales	Positive-sense single-stranded RNA viruses	Riboviria sp.	0.397
22	Perinereis wilsoni picorna-like virus 2 isolate 1/S1	SAMN40534768	PP479903	Perinereis wilsoni	SW1	TRINITY_DN91140_c0_g2_i1	Select seq gb|URG15021.1| RNA dependent RNA polymerase [Picornaviridae sp.]	0.3527	RdRp	1726	2082	8	2095	1733	2089	356	2095	11	64	33097431	32834102	0.923	1.93368	0.286386	1.30675	0.116193	Picornavirales	unclassfied Picornavirales	Positive-sense single-stranded RNA viruses	Picornaviridae sp.	0.384
23	Perinereis wilsoni picorna-like virus 2 isolate 1/S2	SAMN40534769	PP479904	Perinereis wilsoni	SW2	TRINITY_DN161050_c0_g1_i2	Select seq tpg|DAZ87510.1| TPA: polyprotein [Apostichopus japonicus associated picornavirus 5]	0.3282	RdRp	5122	6018	163	8958	5284	6180	896	9135	894	29583	32745900	32505460	98.8955	903.411	2.95589	261.558	2.41757	Picornavirales	unclassfied Picornavirales	Positive-sense single-stranded RNA viruses	Riboviria sp.	0.391
24	Perinereis wilsoni picorna-like virus 2 isolate 2/S3	SAMN40534770	PP479905	Perinereis wilsoni	SW3	TRINITY_DN107026_c0_g1_i2	Select seq gb|APQ44499.1| polyprotein [Basavirus sp.]	0.3055	RdRp	5122	6018	163	8958	5284	6180	896	9127	186	3136	35446124	34706389	9.69347	88.4723	1.94681	35.2893	1.54764	Picornavirales	unclassfied Picornavirales	Positive-sense single-stranded RNA viruses	Riboviria sp.	0.391
